# Supplementary material for: A multi-sensory dataset for the activities of daily living
Source: Data Brief. 2020 Aug 2;32:106122. doi: 10.1016/j.dib.2020.106122 (PMC7452700; doi:10.1016/j.dib.2020.106122)
Supplement: Supplementary file 1 [file mmc1.xml]

<?xml version="1.0" encoding="utf-8" standalone="no"?>
<data>
  <datasets>
    <author>alessandro.carfi@dibris.unige.it</author>
    <type>1</type>
    <dataset>
      <name>A multi-sensory dataset for the activities of daily living</name>
      <caption />
      <description>The dataset contains multiple instances of 9 Activities of Daily Living (ADL)-related actions namely Walk, Sit Down, Stand Up, Open Door, Close Door, Pour Water, Drink Glass, Brush Teeth and Clean Table. Each of the 10 volunteers performed each activity at least 14 times, with the notable exception of the walking activity that has been performed 40 times. The dataset consists of IMUs data from 6 sensors worn by the volunteers on their bodies.
</description>
      <filetype>
        <name />
      </filetype>
      <filesize />
      <source>0</source>
      <sourcename>Original Data</sourcename>
      <access>
        <type>1</type>
        <name>Data available in data repository</name>
        <reponame>Mendeley Data</reponame>
        <PersistentId>10.17632/wjpbtgdyzm.1</PersistentId>
        <deeplinkurl>https://data.mendeley.com/datasets/wjpbtgdyzm/1</deeplinkurl>
      </access>
    </dataset>
  </datasets>
</data>
